# Supplementary material for: Desiccation Tolerance of Epiphytic Macrolichens in an Evergreen Temperate Rain Forest (Alerce Costero National Park, Chile)
Source: Plants (Basel). 2024 May 31;13(11):1519. doi: 10.3390/plants13111519 (PMC11174617; doi:10.3390/plants13111519)
Supplement: Supplementary file 1 [file plants-13-01519-s001.zip]

Archive with 1 entries (1 files):
- plants-2986951-supplementary.pdf
